# Supplementary material for: Titration-WB: A methodology for accurate quantitative protein determination overcoming reproducibility errors
Source: PLoS One. 2025 Jun 12;20(6):e0325052. doi: 10.1371/journal.pone.0325052 (PMC12161570; doi:10.1371/journal.pone.0325052)
Supplement: S1 Table — a) Arbitrary values and t-WB analysis used for schematic in Fig 1b. b) Raw data of LDLR from Fig 1c and t-WB analysis for Fig 1d. c) Arbitrary values and t-WB analysis used for schematic in Fig 1e. d) Raw data of PLIN3 from Fig 1f and t-WB analysis for Fig 1g. e) Arbitrary values and t-WB analysis used for schematic in Fig 1h. f) Raw data of HSC70 from Fig 1i and t-WB analysis for Fig 1j. (XLSX) [file pone.0325052.s010.xlsx]

## Sheet: Sheet1
a	Total protein loaded	Signal intensity
	5	10
	10	40
	20	100
	Equation	Y = 6,000*X - 20,00
	Slope/Concentration	6
	R^2	1
b	Total protein loaded	Signal intensity
	20	24.34
	40	52.78
	60	109.75
	Equation	Y = 2,135*X - 23,12
	Slope/Concentration	2.135
	R^2	0.9641
c	Total protein loaded	Signal intensity
	5	50
	10	125
	20	130
	Equation	Y = 4,643*X + 47,50
	Slope/Concentration	4.643
	R^2	0.6261
d	Total protein loaded	Signal intensity
	5	4.181
	10	7.273
	20	8.38
	Equation	Y = 0,256*X + 3,628
	Slope/Concentration	0.256
	R^2	0.806
e	Total protein loaded	Signal intensity WB 1	Signal intensity WB 2	Signal intensity
				WB 3
	5	-50	70	110
	10	-20	100	140
	20	40	160	200
	Equation	Y = 6,000*X - 80,00	Y = 6,000*X + 40,00	Y = 6,000*X + 80,00
	Slope/Concentration	6	6	6
	R^2	1	1	1
f	Total protein loaded	Signal intensity WB 1	Signal intensity WB 2
	5	89.13	26.16
	10	140.64	53.96
	20	174.94	98.69
	Equation	Y = 5,393*X + 71,98	Y = 4,784*X + 3,795
	Slope/Concentration	5.393	4.784
	R^2	0.91	0.997
