# Supplementary material for: Titration-WB: A methodology for accurate quantitative protein determination overcoming reproducibility errors
Source: PLoS One. 2025 Jun 12;20(6):e0325052. doi: 10.1371/journal.pone.0325052 (PMC12161570; doi:10.1371/journal.pone.0325052)
Supplement: S2 Table — a) Raw data of LDLR from Figure 1c and 2a and t-WB analysis for Fig 2b, 2c. b) LDLR signals normalized to WB1 at 20 μg (red) and t-WB analysis for S3 Fig 1a, 1b. c) LDLR signals normalized to WB1 at 40 μg (red) and t-WB analysis for S3 Fig 1c, 1d. d) LDLR signals normalized to WB1 at 60 μg (red) and t-WB analysis for Fig 2d, 2e. (XLSX) [file pone.0325052.s011.xlsx]

## Sheet: Sheet1
a	Total protein loaded	Signal intensity WB 1	Signal intensity WB 2	Signal intensity WB 3	Signal intensity WB 4	Signal intensity WB 5	Signal intensity WB 6
	20	24.34	14	27.27	34.85	7.95	12.58
	40	52.78	33.92	62.63	76.42	25.51	38.03
	60	109.75	60.01	102.75	129.98	39.38	66.67
	Equation	Y = 2,135*X - 23,12	Y = 1,150*X - 10,03	Y = 1,887*X - 11,26	Y = 2,378*X - 14,71	Y = 0,7858*X - 7,150	Y = 1,352*X - 15,00
	Slope/Concentration	2.135	1.15	1.887	2.378	0.7858	1.352
	R^2	0.9641	0.994	0.9987	0.9947	0.9954	0.9988
	CV of the slopes	0.3635
b	Total protein loaded	Signal intensity WB 1	Signal intensity WB 2	Signal intensity WB 3	Signal intensity WB 4	Signal intensity WB 5	Signal intensity WB 6
	20	24.34	24.34	24.34	24.34	24.34	24.34
	40	52.78	58.97	55.89	53.36	78.03	73.57
	60	109.75	104.31	91.69	90.75	120.48	128.95
	Ratio 20 µg	1	1.738	0.892	0.698	3.059	1.934
	Equation	Y = 2,135*X - 23,12	Y = 1,999*X - 17,43	Y = 1,684*X - 10,04	Y = 1,660*X - 10,26	Y = 2,404*X - 21,86	Y = 2,615*X - 28,99
	Slope/Concentration	2.135	1.999	1.684	1.66	2.404	2.615
	CV of the slopes	0.1839
c	Total protein loaded	Signal intensity WB 1	Signal intensity WB 2	Signal intensity WB 3	Signal intensity WB 4	Signal intensity WB 5	Signal intensity WB 6
	20	24.34	21.78	22.98	24.08	16.46	17.46
	40	52.78	52.78	52.78	52.78	52.78	52.78
	60	109.75	93.37	86.6	89.78	81.5	92.52
	Ratio 40 µg	1	1.556	0.843	0.691	2.069	1.388
	Equation	Y = 2,135*X - 23,12	Y = 1,790*X - 15,61	Y = 1,591*X - 9,500	Y = 1,643*X - 10,15	Y = 1,626*X - 14,79	Y = 1,877*X - 20,81
	Slope/Concentration	2.135	1.79	1.591	1.643	1.626	1.877
	CV of the slopes	0.1163
d	Total protein loaded	Signal intensity WB 1	Signal intensity WB 2	Signal intensity WB 3	Signal intensity WB 4	Signal intensity WB 5	Signal intensity WB 6
	20	24.34	25.6	29.13	29.43	22.17	20.71
	40	52.78	62.04	66.89	64.52	71.08	62.61
	60	109.75	109.75	109.75	109.75	109.75	109.75
	Ratio 60 µg	1	1.829	1.068	0.844	2.787	1.646
	Equation	Y = 2,135*X - 23,12	Y = 2,104*X - 18,35	Y = 2,016*X - 12,03	Y = 2,008*X - 12,42	Y = 2,190*X - 19,91	Y = 2,226*X - 24,68
	Slope/Concentration	2.135	2.104	2.016	2.008	2.19	2.226
	CV of the slopes	0.0469
