# Supplementary material for: Titration-WB: A methodology for accurate quantitative protein determination overcoming reproducibility errors
Source: PLoS One. 2025 Jun 12;20(6):e0325052. doi: 10.1371/journal.pone.0325052 (PMC12161570; doi:10.1371/journal.pone.0325052)
Supplement: S3 Table — a) Raw data of LAMP2A from Figure 2f and t-WB analysis for Fig 2g,2 h. b) LAMP2A signals normalized to WB1 at 20 μg (red) and t-WB analysis for S3 Fig 1e, 1f. c) LAMP2A signals normalized to WB1 at 40 μg (red) and t-WB analysis for S3 Fig 1g, 1h. d) LAMP2A signals normalized to WB1 at 60 μg (red) and t-WB analysis for Fig 2i, 1j. (XLSX) [file pone.0325052.s012.xlsx]

## Sheet: Sheet1
a	Total protein loaded	Signal intensity/	Signal intensity/	Signal intensity/	Signal intensity/	Signal intensity/	Signal intensity/
		1000000 WB 1	1000000 WB 2	1000000 WB 3	1000000 WB 4	1000000 WB 5	1000000
							WB 6
	20	4.87	3.63	24.17	5.72	11.51	15.82
	40	35.64	9.76	56.59	10.5	55.71	41.96
	60	83.72	19.88	109.98	36.47	79.69	60.13
	Equation	Y = 1,971*X - 37,44	Y = 0,4063*X - 5,160	Y = 2,145*X - 22,23	Y = 0,7688*X - 13,19	Y = 1,705*X - 19,21	Y = 1,108*X - 5,007
	Slope/Concentration	1.971	0.4063	2.145	0.7688	1.705	1.108
	R^2	0.9842	0.9803	0.9805	0.8633	0.9715	0.9893
	CV of the slopes	0.5163
b	Total protein loaded	Signal intensity/	Signal intensity/	Signal intensity/	Signal intensity/	Signal intensity/	Signal intensity/
		1000000 WB 1	1000000 WB 2	1000000 WB 3	1000000 WB 4	1000000 WB 5	1000000
							WB 6
	20	4.87	4.87	4.87	4.87	4.87	4.87
	40	35.64	13.11	11.4	8.94	23.58	12.92
	60	83.72	26.7	22.16	31.07	33.72	18.51
	Ratio 20 µg	1	1.343	0.202	0.852	0.423	0.308
	Equation	Y = 1,971*X - 37,44	Y = 0,5458*X - 6,937	Y = 0,4323*X - 4,480	Y = 0,6550*X - 11,24	Y = 0,7213*X - 8,127	Y = 0,3410*X - 1,540
	Slope/Concentration	1.971	0.5458	0.4323	0.655	0.7213	0.341
	CV of the slopes	0.7728
c	Total protein loaded	Signal intensity/	Signal intensity/	Signal intensity/	Signal intensity/	Signal intensity/	Signal intensity/
		1000000 WB 1	1000000 WB 2	1000000 WB 3	1000000 WB 4	1000000 WB 5	1000000
							WB 6
	20	4.87	13.24	15.22	19.41	7.36	13.44
	40	35.64	35.64	35.64	35.64	35.64	35.64
	60	83.72	72.59	69.25	123.84	50.97	51.06
	Ratio 40 µg	1	3.652	0.63	3.395	0.64	0.849
	Equation	Y = 1,971*X - 37,44	Y = 1,484*X - 18,86	Y = 1,351*X - 13,99	Y = 2,611*X - 44,80	Y = 1,090*X - 12,29	Y = 0,9405*X - 4,240
	Slope/Concentration	1.971	1.484	1.351	2.611	1.09	0.9405
	CV of the slopes	0.3942
d	Total protein loaded	Signal intensity/	Signal intensity/	Signal intensity/	Signal intensity/	Signal intensity/	Signal intensity/
		1000000 WB 1	1000000 WB 2	1000000 WB 3	1000000 WB 4	1000000 WB 5	1000000
							WB 6
	20	4.87	15.27	18.4	13.12	12.09	22.03
	40	35.64	41.1	43.08	24.09	58.52	58.42
	60	83.72	83.72	83.72	83.72	83.72	83.72
	Ratio 60 µg	1	4.212	0.761	2.295	1.05	1.392
	Equation	Y = 1,971*X - 37,44	Y = 1,711*X - 21,75	Y = 1,633*X - 16,92	Y = 1,765*X - 30,29	Y = 1,791*X - 20,19	Y = 1,542*X - 6,967
	Slope/Concentration	1.971	1.711	1.633	1.765	1.791	1.542
	CV of the slopes	0.0847
