# Supplementary material for: Titration-WB: A methodology for accurate quantitative protein determination overcoming reproducibility errors
Source: PLoS One. 2025 Jun 12;20(6):e0325052. doi: 10.1371/journal.pone.0325052 (PMC12161570; doi:10.1371/journal.pone.0325052)
Supplement: S4 Table — a) Raw data of LDLR from S3 Fig 1i and t-WB analysis for S3 Fig 1j, 1k. b) LDLR signals normalized to WB1 at 60 μg (red) and t-WB analysis for S3 Fig 1l, 1m. c) Raw data of LAMP2A from S3 Figure 1n and t-WB analysis for S3 Figure 1o,p. b) LAMP2A signals normalized to WB1 at 60 μg (red) and t-WB analysis for S3 Fig 1q, 1r. (XLSX) [file pone.0325052.s013.xlsx]

## Sheet: Sheet1
a		Total protein loaded	Signal intensity WB 1	Signal intensity WB 2	Signal intensity WB 3	Signal intensity WB 4
		20	70.01	53.41	76.69	78.86
		40	192.88	179.9	186.57	186.19
		60	318.47	271.66	285.33	289.81
	Equation		Y = 6,212*X - 54,67	Y = 5,456*X - 49,93	Y = 5,216*X - 25,78	Y = 5,274*X - 26,00
	Slope/Concentration		6.212	5.456	5.216	5.274
	R^2		1	0.9916	0.9991	0.9999
	CV of the slopes		0.083
b		Total protein loaded	Signal intensity WB 1	Signal intensity WB 2	Signal intensity WB 3	Signal intensity WB 4
		20	70.01	62.62	85.6	86.66
		40	192.88	210.9	208.25	204.61
		60	318.47	318.47	318.47	318.47
	Ratio 60 µg		1	1.172	1.116	1.099
	Equation		Y = 6,212*X - 54,67	Y = 6,396*X - 58,52	Y = 5,822*X - 28,76	Y = 5,795*X - 28,56
	Slope/Concentration		6.212	6.396	5.822	5.795
	CV of the slopes		0.1839
c		Total protein loaded	Signal intensity/	Signal intensity/	Signal intensity/	Signal intensity/
			1000000 WB 1	1000000 WB 2	1000000 WB 3	1000000 WB 4
		20	11.66	20.77	17.09	10.97
		40	26.57	52.87	34.17	24.88
		60	49.69	94.47	53.93	38.7
	Equation		Y = 0,9508*X - 8,723	Y = 1,843*X - 17,66	Y = 0,9210*X - 1,777	Y = 0,6933*X - 2,880
	Slope/Concentration		0.9508	1.843	0.921	0.6933
	R^2		0.9847	0.9945	0.9982	1
	CV of the slopes		0.4607
d		Total protein loaded	Signal intensity/	Signal intensity/	Signal intensity/	Signal intensity/
			1000000 WB 1	1000000 WB 2	1000000 WB 3	1000000 WB 4
		20	11.66	10.92	15.75	14.08
		40	26.57	27.81	31.48	31.95
		60	49.69	49.69	49.69	49.69
	Ratio 60 µg		1	0.526	0.921	1.284
	Equation		Y = 0,9508*X - 8,723	Y = 0,9693*X - 9,297	Y = 0,8485*X - 1,633	Y = 0,8903*X - 3,703
	Slope/Concentration		0.9508	0.9693	0.8485	0.8903
	CV of the slopes		0.0607
