# Supplementary material for: Titration-WB: A methodology for accurate quantitative protein determination overcoming reproducibility errors
Source: PLoS One. 2025 Jun 12;20(6):e0325052. doi: 10.1371/journal.pone.0325052 (PMC12161570; doi:10.1371/journal.pone.0325052)
Supplement: S5 Table — a) Raw data of PLIN2 from Figure 3a and t-WB analysis for Fig 3b, 3c. b) Raw data of β-actin from Fig 3a and t-WB analysis for Figure 3d,e. c) PLIN2 normalization to β-actin expressed as fold change compared to control at 2.5 μg protein loading for Fig 3f (left panel). d) PLIN2 normalization to β-actin expressed as fold change compared to control at 5 μg protein loading for Fig 3f (middle panel). e) PLIN2 normalization to β-actin expressed as fold change compared to control at 10 μg protein loading for Fig 3f (right panel). (XLSX) [file pone.0325052.s014.xlsx]

## Sheet: Sheet1
a	Total protein loaded		Signal intensity/			Signal intensity/			Signal intensity/			Signal intensity/
			10000			10000			10000			10000
			Control			oxLDL			oxLDL			OA
						25 µg/ml			50 µg/ml			400 µM
			WB 1	WB 2	WB 3	WB 1	WB 2	WB 3	WB 1	WB 2	WB 3	WB 1	WB 2	WB 3
	2.5		51.309	676.081	1579.99	414.328	668.955	2156.73	385.371	435.287	2044.49	643.991	7965.35	7967.5
	5		1134.67	1967.68	3301.33	4150.86	2930.47	4687.66	4000.52	1668.67	4297.48	8330.69	12011.4	11835.1
	10		3271.15	4956.92	7509.58	11453.3	6756.8	8503.76	11427.5	6335.33	8783.09	14556.5	17017.1	18239.9
	Equation		Y = 600,5*X - 786,5			Y = 1037*X - 1411			Y = 1060*X - 1808			Y = 1434*X + 2586
	Slope/Concentration		600.5			1037			1060			1434
	Fold change		1			1.727			1.765			2.388
	R^2		0.999			0.999			0.999			0.976
b	Total protein loaded		Signal intensity/			Signal intensity/			Signal intensity/			Signal intensity/
			10000			10000			10000			10000
			Control			oxLDL			oxLDL			OA
						25 µg/ml			50 µg/ml			400 µM
			WB 1	WB 2	WB 3	WB 1	WB 2	WB 3	WB 1	WB 2	WB 3	WB 1	WB 2	WB 3
	2.5		258.486	1522.65	3026.19	496.805	1448.24	3285.98	207.928	1390.51	3339.54	192.949	1487.3	2820.04
	5		2539.54	3927.94	6342.39	3422.68	3819	6779.24	2479.44	3688.44	6178.09	2579.42	2938.31	5867.59
	10		6433.26	7998.85	12745.4	7363.34	7508.16	11878.1	7742.15	7438.97	11887.6	5066.11	6508.66	10963.8
	Equation		Y = 983,3*X - 807,8			Y = 941,0*X - 377,8			Y = 983,3*X - 807,8			Y = 793,4*X - 358,8
	Slope/Concentration		983.3			941			983.3			793.4
	Fold change		1			0.957			1			0.807
	R^2		0.999			0.993			1			0.997
c	Fold change	PLIN2/b-actin	PLIN2/b-actin	PLIN2/b-actin	PLIN2/b-actin
		Control	oxLDL	oxLDL	OA
			25 µg/ml	50 µg/ml	400 µM
	WB 1	0.511	2.148	4.774	8.598
	WB 2	1.144	1.19	0.806	13.796
	WB 3	1.345	1.691	1.577	7.278
d	Fold change	PLIN2/b-actin	PLIN2/b-actin	PLIN2/b-actin	PLIN2/b-actin
		Control	oxLDL	oxLDL	OA
			25 µg/ml	50 µg/ml	400 µM
	WB 1	0.913	2.478	3.297	6.599
	WB 2	1.024	1.568	0.924	8.352
	WB 3	1.064	1.413	1.421	4.121
e	Fold change	PLIN2/b-actin	PLIN2/b-actin	PLIN2/b-actin	PLIN2/b-actin
		Control	oxLDL	oxLDL	OA
			25 µg/ml	50 µg/ml	400 µM
	WB 1	0.888	2.717	2.578	5.019
	WB 2	1.083	1.572	1.488	4.567
	WB 3	1.029	1.251	1.291	2.906
