# Supplementary material for: Titration-WB: A methodology for accurate quantitative protein determination overcoming reproducibility errors
Source: PLoS One. 2025 Jun 12;20(6):e0325052. doi: 10.1371/journal.pone.0325052 (PMC12161570; doi:10.1371/journal.pone.0325052)
Supplement: S6 Table — a) Raw data of LC3-II from Fig 3g and t-WB analysis for Fig 3h, 3i. b) LC3-II signals normalized to WB1 internal control 7.5 μg (red) ad t-WB analysis for Fig 3j, 3k. (XLSX) [file pone.0325052.s015.xlsx]

## Sheet: Sheet1
a	Total protein loaded		Signal intensity/		Signal intensity/		Signal intensity/		Signal intensity/		Signal intensity/
			10000000		10000000		10000000		10000000		10000000
			WB 1		WB 2		WB 3		WB 4		WB 5
			Control	+Baf	Control	+Baf	Control	+Baf	Control	+Baf	Control	+Baf
	5		0.243	0.748	2.345	2.625	0.095	0.201	0.049	0.079	0.443	0.573
	10		0.76	1.7	5.508	7.246	0.387	0.701	0.188	0.241	1.738	1.897
	15		1.209	3.455	8.082	12.003	0.562	0.904	0.3	0.483	2.732	3.204
	Internal control 7,5		0.945		5.041		0.35		0.129		0.635
	Equation		Y = 0,09660*X - 0,2287	Y = 0,2706*X - 0,7386	Y = 0,5737*X - 0,4259	Y = 0,9379*X - 2,087	Y = 0,04668*X - 0,1188	Y = 0,07024*X - 0,1005	Y = 0,02511*X - 0,07259	Y = 0,04046*X - 0,1371	Y = 0,2289*X - 0,6516	Y = 0,2630*X - 0,7386
	Slope/Concentration		0.0966	0.2706	0.5737	0.9379	0.04668	0.07024	0.02511	0.04046	0.2289	0.263
	R^2		0.9983	0.9715	0.9965	0.9999	0.9799	0.9434	0.9962	0.9869	0.9942	1
	CV of the slopes		Control: 92,05%					+Baf: 114,75%
b	Total protein loaded		Signal intensity/		Signal intensity/		Signal intensity/		Signal intensity/		Signal intensity/
			10000000		10000000		10000000		10000000		10000000
			WB 1		WB 2		WB 3		WB 4		WB 5
			Control	+Baf	Control	+Baf	Control	+Baf	Control	+Baf	Control	+Baf
	5		0.243	0.748	0.44	0.492	0.258	0.543	0.355	0.576	0.659	0.854
	10		0.76	1.7	1.033	1.359	1.045	1.895	1.373	1.763	2.587	2.824
	15		1.209	3.455	1.516	2.251	1.519	2.441	2.195	3.54	4.065	4.768
	Ratio		1		0.188		2.702		7.325		1.488
	Equation		Y = 0,09660*X - 0,2287	Y = 0,2706*X - 0,7386	Y = 0,1076*X - 0,07986	Y = 0,1759*X - 0,3915	Y = 0,1261*X - 0,3209	Y = 0,1898*X - 0,2714	Y = 0,1840*X - 0,5317	Y = 0,2964*X - 1,004	Y = 0,3407*X - 0,9697	Y = 0,3914*X - 1,099
	Slope/Concentration		0.0966	0.2706	0.1076	0,1759	0.1261	0.1898	0.184	0.2964	0.3407	0.3914
	CV of the slopes		Control: 58,87%					+Baf: 28,94%
