# Supplementary material for: Titration-WB: A methodology for accurate quantitative protein determination overcoming reproducibility errors
Source: PLoS One. 2025 Jun 12;20(6):e0325052. doi: 10.1371/journal.pone.0325052 (PMC12161570; doi:10.1371/journal.pone.0325052)
Supplement: S7 Table — a) Raw data of GAPDH from Fig 3g and t-WB analysis. b) GAPDH signals normalized to WB1 internal control 7.5 μg (red) ad t-WB analysis for Fig 3m, 3n. c) LC3-II normalization to GAPDH expressed at 5 μg protein loading for Fig 3o (left panel). d) LC3-II normalization to GAPDH expressed at 5 μg protein loading for Fig 3o (middle panel). e) LC3-II normalization to GAPDH expressed at 5 μg protein loading for Fig 3o (right panel). (XLSX) [file pone.0325052.s016.xlsx]

## Sheet: Sheet1
a	Total protein loaded		Signal intensity/		Signal intensity/		Signal intensity/		Signal intensity/		Signal intensity/
			10000000		10000000		10000000		10000000		10000000
			WB 1		WB 2		WB 3		WB 4		WB 5
			Control	+Baf	Control	+Baf	Control	+Baf	Control	+Baf	Control	+Baf
	5		8.427	8.561	12.208	13.299	7.264	6.022	1.218	1.803	8.162	8.645
	10		15.16	15.086	17.678	20.382	13.243	12.549	2.807	3.408	14.176	14.974
	15		20.249	21.736	23.47	25.413	16.377	17.075	4.233	4.398	18.885	19.133
	Internal control 7,5		11.249		17.378		15.185		3.018		11.092
	Equation		Y = 1,182*X + 2,791	Y = 1,317*X + 1,953	Y = 1,126*X + 6,523	Y = 1,211*X + 7,584	Y = 0,9113*X + 3,182	Y = 1,105*X + 0,8290	Y = 0,3014*X - 0,2617	Y = 0,2595*X + 0,6078	Y = 1,072*X + 3,019	Y = 1,049*X + 3,763
	Slope/Concentration		1.182	1.317	1.126	1.211	0.9113	1.105	0.3014	0.2595	1.072	1.049
	R^2		0.9936	1	0.9997	0.9905	0.9685	0.9892	0.999	0.9817	0.9951	0.9859
	CV of the slopes		0.3886
b	Total protein loaded		Signal intensity/		Signal intensity/		Signal intensity/		Signal intensity/		Signal intensity/
			10000000		10000000		10000000		10000000		10000000
			WB 1		WB 2		WB 3		WB 4		WB 5
			Control	+Baf	Control	+Baf	Control	+Baf	Control	+Baf	Control	+Baf
	5		8.427	8.561	7.902	8.608	5.381	4.461	4.541	6.721	8.277	8.767
	10		15.16	15.086	11.443	13.193	9.81	9.296	10.464	12.702	14.376	15.185
	15		20.249	21.736	15.192	16.449	12.131	12.649	15.778	16.394	19.151	19.402
	Ratio		1		0.647		0.741		3.727		1.014
	Equation		Y = 1,182*X + 2,791	Y = 1,317*X + 1,953	Y = 0,7290*X + 4,222	Y = 0,7841*X + 4,909	Y = 0,6751*X + 2,357	Y = 0,8188*X + 0,6141	Y = 1,124*X - 0,9753	Y = 0,9673*X + 2,266	Y = 1,087*X + 3,061	Y = 1,064*X + 3,816
	Slope/Concentration		1.182	1.317	0.729	0.7841	0.6751	0.8188	1.124	0.9673	1.087	1.064
	CV of the slopes		0.22
c		LC3-II/GAPDH	LC3-II/GAPDH
		Control	+Baf
	WB 1	0.029	0.087
	WB 2	0.056	0.057
	WB 3	0.048	0.122
	WB 4	0.078	0.086
	WB 5	0.08	0.097
d		LC3-II/GAPDH	LC3-II/GAPDH
		Control	+Baf
	WB 1	0.05	0.113
	WB 2	0.09	0.103
	WB 3	0.106	0.204
	WB 4	0.131	0.139
	WB 5	0.18	0.186
e		LC3-II/GAPDH	LC3-II/GAPDH
		Control	+Baf
	WB 1	0.06	0.159
	WB 2	0.1	0.137
	WB 3	0.125	0.193
	WB 4	0.139	0.216
	WB 5	0.212	0.246
